# Supplementary material for: Global trends and disparities in the burden of heart failure caused by chronic kidney disease: an analysis of the global burden of disease study 2021
Source: Front Med (Lausanne). 2025 Apr 17;12:1567128. doi: 10.3389/fmed.2025.1567128 (PMC12043581; doi:10.3389/fmed.2025.1567128)
Supplement: Supplementary file 4 [file Data_Sheet_2.xlsx]

## Sheet: Supplementary Table 1
Additional Table 1 Prevalence of heart failure caused by chronic kidney disease in 1990 and 2021 by regions and severity
GBD 2021 Super Regions	Heart failure						Treated heart failure						Mild heart failure						Moderate heart failure						Severe heart failure
	All-ages number		Age-standardized rate		Annual change of number (%)	Annual change of rate (%)	All-ages number		Age-standardized rate		Annual change of number (%)	Annual change of rate (%)	All-ages number		Age-standardized rate		Annual change of number (%)	Annual change of rate (%)	All-ages number		Age-standardized rate		Annual change of number (%)	Annual change of rate (%)	All-ages number		Age-standardized rate		Annual change of number (%)	Annual change of rate (%)
	(×1000, 95%UI)		(/100,000, 95% UI)				(×1000, 95%UI)		(/100,000, 95% UI)				(×1000, 95%UI)		(/100,000, 95% UI)				(×1000, 95%UI)		(/100,000, 95% UI)				(×1000, 95%UI)		(/100,000, 95% UI)
	1990	2021	1990	2021			1990	2021	1990	2021			1990	2021	1990	2021			1990	2021	1990	2021			1990	2021	1990	2021
Global	617.8(505.1,746.5)	1936.9(1600.2,2343.5)	13.6(11.2,16.2)	24.2(19.9,29.2)	6.88725	2.5237	227.0(183.7,273.1)	711.6(572.2,875.5)	5.0(4.0,6.0)	8.9(7.2,10.8)	6.8882	2.52386	115.2(81.6,158.6)	360.9(251.9,490.4)	2.5(1.8,3.4)	4.5(3.2,6.1)	6.88265	2.52305	74.5(52.0,101.0)	233.5(165.5,323.7)	1.6(1.2,2.2)	2.9(2.1,4.0)	6.88957	2.52418	201.2(159.6,247.2)	630.9(496.6,790.1)	4.4(3.5,5.4)	24.2(19.9,29.2)	6.88725	2.5237
Gender
Male	329.6(268.0,397.8)	979.9(801.0,1189.5)	15.7(12.7,18.8)	26.6(21.6,32.1)	6.36388	2.25043	121.1(96.8,145.7)	360.0(287.5,442.4)	5.8(4.6,7.0)	9.8(7.8,11.9)	6.3648	2.25053	61.5(43.4,84.6)	182.6(127.4,248.2)	2.9(2.1,4.0)	5.0(3.5,6.7)	6.35967	2.25014	39.7(27.4,54.2)	118.1(83.5,163.5)	1.9(1.3,2.6)	3.2(2.3,4.4)	6.36586	2.25068	107.4(84.9,132.4)	319.2(251.8,398.3)	5.1(4.0,6.2)	26.6(21.6,32.1)	6.36388	2.25043
Female	288.2(237.4,345.3)	957.0(789.0,1164.2)	12.1(10.0,14.3)	22.3(18.5,26.8)	7.48589	2.73451	105.9(85.5,127.9)	351.6(283.0,431.9)	4.4(3.6,5.4)	8.2(6.6,10.0)	7.48687	2.73472	53.7(37.8,73.9)	178.3(124.1,243.5)	2.2(1.6,3.0)	4.2(2.9,5.6)	7.48088	2.73352	34.7(24.5,46.9)	115.4(81.2,160.4)	1.5(1.0,2.0)	2.7(1.9,3.7)	7.48856	2.73529	93.9(75.0,115.5)	311.7(247.1,394.3)	3.9(3.1,4.8)	22.3(18.5,26.8)	7.48589	2.73451
SDI grouping levels
High SDI	92.1(73.6,114.8)	430.8(328.5,544.8)	9.4(7.7,11.3)	22.2(17.8,27.1)	11.8641	4.41327	33.8(26.7,42.7)	158.3(120.7,200.6)	3.4(2.8,4.3)	8.1(6.6,10.1)	11.8665	4.41403	17.2(11.8,23.8)	80.3(53.9,113.5)	1.7(1.2,2.4)	4.1(2.9,5.6)	11.8541	4.40912	11.1(7.6,15.3)	51.9(34.9,73.5)	1.1(0.8,1.5)	2.7(1.8,3.7)	11.8668	4.41539	30.0(23.3,38.2)	140.3(105.0,186.1)	3.0(2.4,3.8)	22.2(17.8,27.1)	11.8641	4.41327
High-middle SDI	81.6(67.5,97.5)	245.2(198.8,307.4)	8.5(7.1,10.2)	15.1(12.6,18.4)	6.4622	2.47226	30.0(24.5,36.5)	90.1(72.1,114.9)	3.1(2.5,3.8)	5.5(4.5,6.8)	6.46334	2.47243	15.2(10.6,20.8)	45.7(31.7,62.7)	1.6(1.1,2.2)	2.8(2.0,3.8)	6.45627	2.47086	9.8(6.9,13.5)	29.6(20.5,42.4)	1.0(0.7,1.4)	1.8(1.3,2.5)	6.46626	2.4736	26.6(21.3,32.6)	79.9(62.4,103.8)	2.8(2.2,3.4)	15.1(12.6,18.4)	6.4622	2.47226
Middle SDI	205.5(169.1,244.0)	614.4(503.8,751.7)	16.2(13.5,19.4)	25.5(21.0,30.6)	6.42001	1.86399	75.5(61.0,90.7)	225.7(181.8,279.5)	5.9(4.8,7.2)	9.4(7.6,11.6)	6.421	1.86406	38.3(27.0,52.3)	114.5(80.4,157.4)	3.0(2.2,4.1)	4.8(3.3,6.5)	6.41441	1.86365	24.8(17.2,33.5)	74.1(52.2,105.1)	1.9(1.4,2.7)	3.1(2.2,4.3)	6.42444	1.86503	66.9(53.2,82.6)	200.1(158.0,252.8)	5.3(4.2,6.4)	25.5(21.0,30.6)	6.42001	1.86399
Low-middle SDI	133.7(109.0,163.1)	356.4(286.2,427.8)	15.8(13.0,19.0)	22.8(18.6,27.4)	5.37286	1.43075	49.1(39.2,59.9)	130.9(103.9,158.4)	5.8(4.6,7.1)	8.4(6.7,10.2)	5.37329	1.43057	24.9(17.3,34.6)	66.4(46.3,91.6)	2.9(2.1,4.0)	4.3(3.0,5.8)	5.37057	1.43133	16.1(11.2,22.0)	43.0(30.2,58.4)	1.9(1.3,2.6)	2.8(1.9,3.8)	5.37436	1.43103	43.6(34.2,54.0)	116.1(92.3,141.2)	5.2(4.1,6.3)	22.8(18.6,27.4)	5.37286	1.43075
Low SDI	104.3(79.5,132.9)	288.6(219.8,362.0)	30.9(23.9,39.8)	38.7(30.2,49.4)	5.69891	0.818256	38.3(28.6,49.0)	106.0(79.1,134.1)	11.3(8.6,14.6)	14.2(10.8,18.2)	5.69869	0.818089	19.5(13.0,28.0)	53.8(36.1,76.4)	5.8(3.9,8.1)	7.2(4.9,10.1)	5.6999	0.819343	12.6(8.4,17.9)	34.8(23.1,49.0)	3.7(2.5,5.3)	4.7(3.2,6.6)	5.69741	0.817591	34.0(25.0,43.7)	94.0(69.7,119.4)	10.1(7.5,12.8)	38.7(30.2,49.4)	5.69891	0.818256
Health system grouping levels
Advanced Health System	127.3(102.7,155.6)	513.3(395.3,644.4)	9.1(7.5,10.8)	20.0(16.3,24.3)	9.77879	3.89349	46.8(37.4,58.2)	188.6(144.7,237.8)	3.3(2.7,4.1)	7.4(5.9,9.0)	9.78076	3.89411	23.7(16.4,32.6)	95.6(64.4,134.4)	1.7(1.2,2.3)	3.7(2.6,5.0)	9.77056	3.88993	15.3(10.7,21.2)	61.8(42.1,87.3)	1.1(0.8,1.5)	2.4(1.7,3.3)	9.7805	3.89516	41.5(33.0,51.7)	167.2(126.2,220.1)	3.0(2.4,3.7)	20.0(16.3,24.3)	9.77879	3.89349
Basic Health System	248.1(204.0,295.4)	762.9(624.8,944.7)	14.1(11.8,16.8)	23.2(19.1,28.2)	6.69301	2.09159	91.1(74.1,109.7)	280.3(225.4,352.0)	5.2(4.2,6.3)	8.5(6.9,10.6)	6.69411	2.09163	46.3(32.5,63.0)	142.1(99.4,196.1)	2.6(1.9,3.5)	4.3(3.0,5.9)	6.68691	2.09116	29.9(21.0,40.6)	92.0(64.4,131.8)	1.7(1.2,2.3)	2.8(2.0,3.9)	6.69815	2.09297	80.8(64.8,99.4)	248.5(193.5,316.9)	4.6(3.7,5.6)	23.2(19.1,28.2)	6.69301	2.09159
Limited Health System	209.3(167.0,257.2)	572.3(451.2,696.5)	19.4(15.6,23.8)	25.2(20.2,30.7)	5.5949	0.971373	76.9(60.0,94.5)	210.2(163.5,256.4)	7.1(5.6,8.8)	9.3(7.2,11.4)	5.59524	0.97124	39.0(27.1,55.0)	106.7(73.3,148.2)	3.6(2.5,4.9)	4.7(3.3,6.5)	5.59382	0.972292	25.2(17.5,34.9)	69.0(47.2,93.7)	2.3(1.6,3.2)	3.0(2.1,4.2)	5.59507	0.971057	68.2(52.8,85.7)	186.4(145.3,229.4)	6.3(4.9,7.9)	25.2(20.2,30.7)	5.5949	0.971373
Minimal Health System	32.5(23.7,42.7)	87.1(63.7,112.4)	35.2(26.3,45.4)	42.7(32.2,56.3)	5.40229	0.691166	12.0(8.5,15.7)	32.0(23.3,41.3)	12.9(9.5,16.8)	15.7(11.5,20.6)	5.40175	0.691	6.1(3.9,8.9)	16.2(10.5,23.4)	6.6(4.3,9.4)	8.0(5.3,11.4)	5.40185	0.69127	3.9(2.5,5.7)	10.5(6.8,15.1)	4.2(2.8,6.1)	5.2(3.4,7.5)	5.40221	0.69129	10.6(7.5,14.1)	28.3(20.1,37.4)	11.5(8.2,14.8)	42.7(32.2,56.3)	5.40229	0.691166
High income
High-income Asia Pacific	18.3(14.0,23.1)	83.0(59.1,108.0)	10.6(8.2,13.0)	18.0(14.3,22.1)	11.3794	2.26496	6.7(5.1,8.7)	30.5(21.4,40.0)	3.9(2.9,4.9)	6.6(5.2,8.2)	11.3817	2.26524	3.4(2.3,4.9)	15.5(10.2,22.7)	2.0(1.4,2.8)	3.4(2.3,4.6)	11.3662	2.26107	2.2(1.5,3.1)	10.0(6.6,14.7)	1.3(0.9,1.8)	2.2(1.5,3.0)	11.3758	2.26603	6.0(4.4,7.8)	27.0(18.8,36.5)	3.4(2.6,4.4)	18.0(14.3,22.1)	11.3794	2.26496
Western Europe	37.1(28.8,47.0)	158.7(117.4,205.9)	7.4(6.0,9.1)	17.7(14.1,21.9)	10.5709	4.46266	13.6(10.4,17.6)	58.3(42.6,76.3)	2.7(2.2,3.4)	6.5(5.1,8.2)	10.5714	4.46272	6.9(4.8,9.8)	29.6(19.2,42.5)	1.4(1.0,2.0)	3.3(2.3,4.6)	10.5668	4.46047	4.5(3.0,6.2)	19.1(12.9,27.3)	0.9(0.6,1.2)	2.1(1.5,2.9)	10.5707	4.4639	12.1(9.1,15.8)	51.7(37.0,69.2)	2.4(1.9,3.0)	17.7(14.1,21.9)	10.5709	4.46266
Australasia	1.9(1.5,2.5)	10.6(8.1,14.0)	8.7(6.8,11.1)	20.5(16.4,26.0)	14.8445	4.39477	0.7(0.5,0.9)	3.9(2.9,5.1)	3.2(2.5,4.1)	7.5(5.9,9.7)	14.8478	4.3955	0.4(0.2,0.5)	2.0(1.3,2.8)	1.6(1.1,2.3)	3.8(2.7,5.4)	14.833	4.39001	0.2(0.2,0.3)	1.3(0.9,1.8)	1.0(0.7,1.5)	2.5(1.7,3.5)	14.8439	4.39678	0.6(0.5,0.8)	3.5(2.6,4.6)	2.8(2.2,3.7)	20.5(16.4,26.0)	14.8445	4.39477
High-income North America	29.3(22.6,37.8)	162.4(120.1,217.7)	8.8(6.9,11.0)	26.3(20.6,34.2)	14.6719	6.42324	10.8(8.1,14.0)	59.7(44.0,80.6)	3.2(2.5,4.1)	9.7(7.4,12.5)	14.6763	6.4251	5.5(3.5,7.7)	30.3(19.9,43.6)	1.6(1.1,2.3)	4.9(3.4,7.0)	14.6559	6.41604	3.5(2.4,5.0)	19.6(13.0,28.9)	1.1(0.7,1.5)	3.2(2.2,4.6)	14.6813	6.42786	9.5(7.2,12.5)	52.9(39.0,73.0)	2.9(2.2,3.7)	26.3(20.6,34.2)	14.6719	6.42324
Southern Latin America	6.8(5.5,8.3)	18.1(13.2,23.4)	14.6(11.6,17.8)	22.3(16.9,28.2)	5.38397	1.71555	2.5(2.0,3.1)	6.7(4.9,8.8)	5.4(4.2,6.7)	8.2(6.2,10.6)	5.38553	1.71613	1.3(0.9,1.8)	3.4(2.2,4.9)	2.7(1.9,3.7)	4.2(2.8,5.9)	5.37937	1.71349	0.8(0.6,1.1)	2.2(1.5,3.2)	1.8(1.2,2.4)	2.7(1.8,3.9)	5.38334	1.71532	2.2(1.7,2.8)	5.9(4.3,7.8)	4.7(3.7,6.0)	22.3(16.9,28.2)	5.38397	1.71555
Central Europe,Eastern Europe and Central Asia
Central Europe	12.9(10.5,15.5)	18.3(14.8,23.2)	10.7(8.7,13.0)	12.7(10.3,15.4)	1.37444	0.588085	4.7(3.8,5.7)	6.7(5.3,8.6)	3.9(3.2,4.8)	4.7(3.7,5.7)	1.37502	0.588338	2.4(1.7,3.3)	3.4(2.4,4.8)	2.0(1.4,2.7)	2.4(1.6,3.3)	1.37161	0.586619	1.6(1.1,2.1)	2.2(1.6,3.2)	1.3(0.9,1.8)	1.5(1.1,2.1)	1.3753	0.587995	4.2(3.3,5.2)	6.0(4.7,7.7)	3.5(2.8,4.3)	12.7(10.3,15.4)	1.37444	0.588085
Eastern Europe	11.2(8.8,14.1)	13.3(10.1,17.6)	5.5(4.2,7.1)	6.0(4.5,7.8)	0.594397	0.34486	4.1(3.1,5.2)	4.9(3.6,6.4)	2.0(1.5,2.6)	2.2(1.6,2.9)	0.595379	0.345428	2.1(1.4,2.9)	2.5(1.7,3.5)	1.0(0.7,1.4)	1.1(0.8,1.6)	0.590875	0.342989	1.3(0.9,1.9)	1.6(1.1,2.4)	0.7(0.5,0.9)	0.7(0.5,1.0)	0.597372	0.345771	3.6(2.8,4.7)	4.3(3.2,5.8)	1.8(1.3,2.3)	6.0(4.5,7.8)	0.594397	0.34486
Central Asia	4.3(3.3,5.5)	10.0(8.0,12.4)	5.8(4.6,7.3)	11.4(9.1,14.2)	4.34049	3.13999	1.6(1.2,2.0)	3.7(2.9,4.6)	2.1(1.7,2.7)	4.2(3.3,5.2)	4.34105	3.14047	0.8(0.5,1.1)	1.9(1.2,2.7)	1.1(0.7,1.5)	2.1(1.4,3.1)	4.3391	3.1394	0.5(0.4,0.7)	1.2(0.8,1.7)	0.7(0.5,1.0)	1.4(0.9,1.9)	4.34103	3.13996	1.4(1.0,1.9)	3.3(2.5,4.1)	1.9(1.5,2.4)	11.4(9.1,14.2)	4.34049	3.13999
Latin America and Caribbean
Tropical Latin America	16.3(13.1,19.8)	52.8(41.3,67.8)	13.5(11.0,16.3)	22.3(17.7,28.2)	7.22524	2.08791	6.0(4.7,7.4)	19.4(14.9,25.4)	5.0(3.9,6.1)	8.2(6.3,10.6)	7.22734	2.08852	3.0(2.1,4.2)	9.8(6.7,13.6)	2.5(1.7,3.5)	4.2(2.8,5.8)	7.21551	2.08473	2.0(1.4,2.8)	6.4(4.3,9.2)	1.6(1.2,2.3)	2.7(1.8,3.9)	7.23277	2.09087	5.3(4.2,6.6)	17.2(12.9,23.1)	4.4(3.5,5.5)	22.3(17.7,28.2)	7.22524	2.08791
Central Latin America	40.4(33.3,48.3)	136.7(112.3,166.9)	31.8(26.9,37.7)	55.3(45.7,67.9)	7.68618	2.38156	14.8(12.1,17.8)	50.2(41.0,63.0)	11.7(9.6,14.0)	20.3(16.5,25.4)	7.68742	2.38162	7.5(5.2,10.2)	25.5(17.6,35.3)	5.9(4.1,8.0)	10.3(7.2,14.2)	7.6792	2.38073	4.9(3.4,6.6)	16.5(11.5,23.3)	3.8(2.7,5.2)	6.7(4.6,9.4)	7.69416	2.38413	13.2(10.6,16.2)	44.5(35.3,55.9)	10.4(8.4,12.6)	55.3(45.7,67.9)	7.68618	2.38156
Andean Latin America	9.3(7.7,11.2)	37.1(30.0,44.8)	34.1(28.1,41.1)	62.5(50.1,75.8)	9.60438	2.686	3.4(2.8,4.2)	13.6(10.9,16.9)	12.5(10.2,15.3)	23.0(18.2,28.6)	9.60423	2.6855	1.7(1.2,2.4)	6.9(4.8,9.6)	6.4(4.5,8.7)	11.7(8.1,16.2)	9.60118	2.68729	1.1(0.8,1.5)	4.5(3.1,6.2)	4.1(2.9,5.5)	7.5(5.2,10.5)	9.60936	2.68728	3.0(2.4,3.7)	12.1(9.4,15.1)	11.1(8.8,13.6)	62.5(50.1,75.8)	9.60438	2.686
Caribbean	4.9(4.1,5.9)	14.9(12.2,18.2)	16.1(13.4,19.3)	29.5(24.0,35.9)	6.59934	2.68394	1.8(1.5,2.2)	5.5(4.4,6.8)	5.9(4.9,7.3)	10.8(8.7,13.4)	6.60031	2.68403	0.9(0.6,1.3)	2.8(2.0,3.8)	3.0(2.1,4.1)	5.5(3.8,7.6)	6.59415	2.68272	0.6(0.4,0.8)	1.8(1.3,2.5)	1.9(1.4,2.6)	3.5(2.5,4.9)	6.59956	2.68402	1.6(1.3,2.0)	4.9(3.8,6.1)	5.2(4.2,6.4)	29.5(24.0,35.9)	6.59934	2.68394
Southeast Asia, East Asia, and Oceania
East Asia	80.8(65.6,99.3)	269.5(209.7,357.4)	8.8(7.2,11.1)	14.1(11.3,18.0)	7.52856	1.91466	29.7(23.6,37.2)	99.0(74.7,131.3)	3.2(2.6,4.1)	5.2(4.1,6.7)	7.53022	1.91492	15.1(10.3,21.0)	50.2(33.4,70.7)	1.6(1.1,2.3)	2.6(1.8,3.6)	7.52051	1.91377	9.7(6.8,13.5)	32.5(22.1,48.8)	1.1(0.7,1.5)	1.7(1.2,2.4)	7.53667	1.9169	26.3(20.6,33.3)	87.8(65.5,118.3)	2.9(2.3,3.7)	14.1(11.3,18.0)	7.52856	1.91466
Southeast Asia	64.4(52.7,77.7)	174.9(145.9,209.0)	17.8(14.8,21.1)	29.5(24.3,35.5)	5.53149	2.1277	23.7(19.2,28.8)	64.2(52.6,78.0)	6.5(5.4,7.9)	10.8(8.8,13.2)	5.53243	2.12786	12.0(8.2,16.4)	32.6(23.2,44.5)	3.3(2.3,4.5)	5.5(3.9,7.6)	5.52662	2.12724	7.8(5.4,10.6)	21.1(15.0,29.2)	2.1(1.5,2.9)	3.6(2.5,4.9)	5.53286	2.12699	21.0(17.0,26.3)	57.0(45.6,69.6)	5.8(4.7,7.0)	29.5(24.3,35.5)	5.53149	2.1277
Oceania	0.3(0.2,0.3)	0.9(0.7,1.1)	7.2(5.9,9.0)	11.0(8.7,14.2)	7.08953	1.65553	0.1(0.1,0.1)	0.3(0.3,0.4)	2.7(2.1,3.4)	4.0(3.1,5.2)	7.08967	1.65572	0.1(0.0,0.1)	0.2(0.1,0.2)	1.4(0.9,1.9)	2.0(1.4,2.8)	7.0882	1.65576	0.0(0.0,0.0)	0.1(0.1,0.1)	0.9(0.6,1.2)	1.3(0.9,1.9)	7.08933	1.65471	0.1(0.1,0.1)	0.3(0.2,0.4)	2.4(1.8,3.0)	11.0(8.7,14.2)	7.08953	1.65553
North Africa and Middle East
North Africa and Middle East	41.2(34.8,49.4)	137.1(115.7,162.0)	17.3(14.6,20.7)	28.3(23.7,34.1)	7.5032	2.05117	15.1(12.5,18.6)	50.4(41.7,60.4)	6.4(5.3,7.7)	10.4(8.6,12.5)	7.50297	2.05056	7.7(5.4,10.5)	25.6(17.8,34.8)	3.2(2.3,4.4)	5.3(3.7,7.2)	7.50095	2.05267	5.0(3.5,6.7)	16.5(11.7,22.4)	2.1(1.5,2.8)	3.4(2.4,4.7)	7.50423	2.05099	13.4(11.1,16.6)	44.7(36.5,54.3)	5.6(4.6,6.8)	28.3(23.7,34.1)	7.5032	2.05117
South Asia
South Asia	74.2(60.2,90.7)	195.7(156.7,239.1)	9.3(7.6,11.1)	12.8(10.3,15.6)	5.28929	1.22404	27.2(21.6,33.4)	71.9(56.2,88.9)	3.4(2.8,4.1)	4.7(3.7,5.8)	5.28994	1.22405	13.8(9.5,19.5)	36.5(24.9,51.2)	1.7(1.2,2.4)	2.4(1.6,3.3)	5.28561	1.22292	8.9(6.2,12.3)	23.6(16.5,33.2)	1.1(0.8,1.6)	1.5(1.1,2.1)	5.29157	1.22529	24.2(18.7,30.3)	63.8(49.9,79.5)	3.0(2.4,3.8)	12.8(10.3,15.6)	5.28929	1.22404
Sub-Saharan Africa
Southern Sub-Saharan Africa	12.5(9.5,15.7)	27.0(20.9,34.1)	33.9(26.2,44.3)	46.2(35.7,60.5)	3.74226	1.1755	4.6(3.4,5.8)	9.9(7.6,12.7)	12.4(9.5,16.2)	17.0(12.8,22.3)	3.74225	1.17546	2.3(1.6,3.3)	5.0(3.4,7.1)	6.3(4.2,8.7)	8.6(5.7,12.0)	3.73982	1.17604	1.5(1.0,2.1)	3.3(2.2,4.6)	4.1(2.7,5.9)	5.6(3.7,8.1)	3.74458	1.17488	4.1(3.0,5.2)	8.8(6.7,11.2)	11.0(8.1,14.2)	46.2(35.7,60.5)	3.74226	1.1755
Eastern Sub-Saharan Africa	45.3(33.7,59.9)	122.5(91.5,155.7)	36.0(27.1,48.9)	48.7(36.9,65.7)	5.4963	1.13793	16.6(12.1,22.1)	45.0(33.3,57.7)	13.2(9.7,17.7)	17.9(13.3,23.8)	5.49633	1.13793	8.4(5.4,12.4)	22.8(15.1,32.6)	6.7(4.5,9.6)	9.1(6.0,12.9)	5.49741	1.13894	5.5(3.6,8.1)	14.8(9.8,21.0)	4.3(2.9,6.3)	5.9(3.9,8.7)	5.49458	1.13727	14.8(10.5,19.7)	39.9(29.0,51.7)	11.7(8.4,15.3)	48.7(36.9,65.7)	5.4963	1.13793
Central Sub-Saharan Africa	14.6(10.5,19.3)	41.3(29.9,53.5)	41.1(30.2,53.3)	48.5(36.2,64.0)	5.89101	0.582633	5.4(3.8,7.1)	15.2(11.0,19.9)	15.1(11.0,20.0)	17.8(12.9,23.6)	5.89012	0.582365	2.7(1.7,4.1)	7.7(4.9,11.1)	7.7(4.9,10.9)	9.0(6.1,13.0)	5.88854	0.582767	1.8(1.1,2.6)	5.0(3.2,7.2)	5.0(3.2,7.1)	5.9(3.8,8.6)	5.89212	0.583014	4.8(3.3,6.3)	13.5(9.5,17.7)	13.4(9.5,17.5)	48.5(36.2,64.0)	5.89101	0.582633
Western Sub-Saharan Africa	91.7(69.7,113.4)	251.7(192.6,311.0)	75.1(58.0,94.6)	90.2(69.9,114.0)	5.62501	0.648409	33.7(25.6,41.6)	92.5(70.7,115.0)	27.6(20.9,35.0)	33.1(24.9,42.0)	5.6251	0.648447	17.1(11.5,24.3)	46.9(32.1,66.6)	14.0(9.5,19.5)	16.8(11.6,23.6)	5.62588	0.648511	11.1(7.4,15.5)	30.3(20.6,42.2)	9.1(6.1,12.8)	10.9(7.3,15.4)	5.62379	0.64838	29.9(22.7,37.8)	82.0(61.9,103.2)	24.5(18.3,31.7)	90.2(69.9,114.0)	5.62501	0.648409

## Sheet: Supplementary Table 2
Supplementary Table 2 YLDs of heart failure caused by chronic kidney disease in 1990 and 2021 by regions and severity
GBD 2021 Super Regions	Heart failure					Treated heart failure					Mild heart failure					Moderate heart failure					Severe heart failure
	All-ages number		Age-standardized rate		Annual change of rate (%)	All-ages number		Age-standardized rate		Annual change of rate (%)	All-ages number		Age-standardized rate		Annual change of rate (%)	All-ages number		Age-standardized rate		Annual change of rate (%)	All-ages number		Age-standardized rate		Annual change of rate (%)
	(×1000, 95%UI)		(/100,000, 95% UI)			(×1000, 95%UI)		(/100,000, 95% UI)			(×1000, 95%UI)		(/100,000, 95% UI)			(×1000, 95%UI)		(/100,000, 95% UI)			(×1000, 95%UI)		(/100,000, 95% UI)
	1990	2021	1990	2021		1990	2021	1990	2021		1990	2021	1990	2021		1990	2021	1990	2021		1990	2021	1990	2021
Global	79.00(50.94,115.00)	245.70(154.57,356.66)	1.70(1.10,2.60)	3.10(1.90,4.40)	2.50367	33.30(21.02,47.60)	103.40(64.69,149.53)	0.70(0.50,1.00)	1.30(0.80,1.90)	2.50267	4.80(2.63,7.77)	14.80(8.27,23.99)	0.10(0.10,0.20)	0.20(0.10,0.30)	2.50916	5.30(3.10,8.62)	16.60(9.70,26.94)	0.10(0.10,0.20)	0.20(0.10,0.30)	2.51124	35.70(22.23,52.94)	110.90(66.85,171.23)	4.40(3.50,5.40)	3.10(1.90,4.40)	2.50367
Gender
Male	42.10(27.12,61.25)	124.40(78.96,181.89)	2.00(1.30,3.00)	3.40(2.10,4.90)	2.24312	17.70(11.17,25.58)	52.30(32.59,76.24)	0.80(0.50,1.20)	1.40(0.90,2.00)	2.24367	2.50(1.39,4.16)	7.50(4.11,12.10)	0.10(0.10,0.20)	0.20(0.10,0.30)	2.24268	2.80(1.65,4.60)	8.40(4.93,13.75)	0.10(0.10,0.20)	0.20(0.10,0.40)	2.24291	19.00(11.84,28.24)	56.20(34.16,87.12)	5.10(4.00,6.20)	3.40(2.10,4.90)	2.24312
Female	36.90(23.87,53.61)	121.30(76.60,176.76)	1.50(1.00,2.30)	2.80(1.80,4.10)	2.70552	15.50(9.82,22.13)	51.00(31.85,73.11)	0.60(0.40,0.90)	1.20(0.70,1.70)	2.7031	2.20(1.24,3.63)	7.30(4.08,11.86)	0.10(0.10,0.20)	0.20(0.10,0.30)	2.71586	2.50(1.44,3.99)	8.20(4.76,13.19)	0.10(0.10,0.20)	0.20(0.10,0.30)	2.71975	16.70(10.40,24.80)	54.70(33.16,83.52)	3.90(3.10,4.80)	2.80(1.80,4.10)	2.70552
SDI grouping levels
High SDI	11.80(7.49,17.61)	54.30(33.92,81.38)	1.20(0.80,1.80)	2.80(1.80,4.20)	4.34533	5.00(3.10,7.14)	22.80(14.24,33.75)	0.50(0.30,0.70)	1.20(0.70,1.70)	4.3433	0.70(0.38,1.15)	3.30(1.71,5.30)	0.10(0.00,0.10)	0.20(0.10,0.30)	4.36069	0.80(0.46,1.27)	3.70(2.09,6.04)	0.10(0.00,0.10)	0.20(0.10,0.30)	4.36957	5.30(3.21,8.10)	24.50(14.20,38.09)	3.00(2.40,3.80)	2.80(1.80,4.20)	4.34533
High-middle SDI	10.50(6.81,15.18)	31.20(19.64,46.64)	1.10(0.70,1.60)	1.90(1.20,2.80)	2.43949	4.40(2.74,6.30)	13.10(8.16,19.08)	0.50(0.30,0.70)	0.80(0.50,1.20)	2.43789	0.60(0.34,1.02)	1.90(1.02,3.01)	0.10(0.00,0.10)	0.10(0.10,0.20)	2.45918	0.70(0.40,1.12)	2.10(1.18,3.51)	0.10(0.00,0.10)	0.10(0.10,0.20)	2.46737	4.70(3.01,7.11)	14.10(8.42,21.67)	2.80(2.20,3.40)	1.90(1.20,2.80)	2.43949
Middle SDI	26.30(17.17,38.01)	77.90(48.71,112.92)	2.00(1.30,3.00)	3.20(2.00,4.70)	1.85836	11.10(7.06,15.93)	32.80(20.77,47.23)	0.90(0.60,1.20)	1.40(0.90,2.00)	1.85947	1.60(0.86,2.60)	4.70(2.57,7.56)	0.10(0.10,0.20)	0.20(0.10,0.30)	1.86144	1.80(1.04,2.82)	5.30(3.04,8.58)	0.10(0.10,0.20)	0.20(0.10,0.40)	1.86161	11.90(7.60,17.83)	35.20(21.38,52.56)	5.30(4.20,6.40)	3.20(2.00,4.70)	1.85836
Low-middle SDI	17.10(11.00,24.59)	45.40(28.94,65.61)	2.00(1.30,3.00)	2.90(1.80,4.20)	1.44301	7.20(4.52,10.39)	19.10(11.98,27.95)	0.80(0.50,1.20)	1.20(0.80,1.80)	1.4426	1.00(0.55,1.69)	2.70(1.50,4.42)	0.10(0.10,0.20)	0.20(0.10,0.30)	1.43543	1.10(0.68,1.86)	3.10(1.75,4.96)	0.10(0.10,0.20)	0.20(0.10,0.30)	1.43972	7.70(4.82,11.42)	20.50(12.42,30.73)	5.20(4.10,6.30)	2.90(1.80,4.20)	1.44301
Low SDI	13.30(8.05,19.27)	36.70(22.15,54.09)	3.90(2.40,5.90)	4.80(3.00,7.20)	0.829033	5.60(3.39,8.35)	15.40(9.34,22.91)	1.60(1.00,2.40)	2.00(1.30,3.00)	0.827488	0.80(0.42,1.33)	2.20(1.18,3.66)	0.20(0.10,0.40)	0.30(0.20,0.50)	0.823878	0.90(0.51,1.48)	2.50(1.41,4.13)	0.30(0.10,0.40)	0.30(0.20,0.50)	0.81752	6.00(3.52,9.35)	16.60(9.60,25.46)	10.10(7.50,12.80)	4.80(3.00,7.20)	0.829033
Health system grouping levels
Advanced Health System	16.30(10.42,24.26)	64.70(40.75,96.00)	1.20(0.70,1.70)	2.50(1.60,3.80)	3.83231	6.90(4.31,9.86)	27.20(17.22,40.21)	0.50(0.30,0.70)	1.10(0.70,1.60)	3.83165	1.00(0.53,1.60)	3.90(2.06,6.28)	0.10(0.00,0.10)	0.20(0.10,0.20)	3.84828	1.10(0.64,1.73)	4.40(2.50,7.17)	0.10(0.00,0.10)	0.20(0.10,0.30)	3.8561	7.40(4.56,11.03)	29.20(17.10,44.81)	3.00(2.40,3.70)	2.50(1.60,3.80)	3.83231
Basic Health System	31.80(20.70,45.92)	96.90(61.22,140.91)	1.80(1.20,2.60)	2.90(1.90,4.30)	2.07471	13.40(8.55,19.17)	40.80(25.69,58.72)	0.80(0.50,1.10)	1.20(0.80,1.80)	2.07422	1.90(1.05,3.14)	5.80(3.19,9.46)	0.10(0.10,0.20)	0.20(0.10,0.30)	2.08137	2.10(1.24,3.38)	6.50(3.72,10.73)	0.10(0.10,0.20)	0.20(0.10,0.30)	2.08447	14.40(9.22,21.39)	43.70(26.71,65.21)	4.60(3.70,5.60)	2.90(1.90,4.30)	2.07471
Limited Health System	26.60(16.79,38.71)	72.80(45.56,105.34)	2.40(1.60,3.60)	3.20(2.00,4.70)	0.995408	11.20(7.01,16.39)	30.60(18.96,44.66)	1.00(0.70,1.50)	1.30(0.80,1.90)	0.994619	1.60(0.87,2.66)	4.40(2.39,7.22)	0.10(0.10,0.20)	0.20(0.10,0.30)	0.987125	1.80(1.04,2.95)	4.90(2.82,8.00)	0.20(0.10,0.30)	0.20(0.10,0.30)	0.988771	12.00(7.33,18.20)	32.90(19.49,49.57)	6.30(4.90,7.90)	3.20(2.00,4.70)	0.995408
Minimal Health System	4.10(2.44,6.23)	11.10(6.56,16.75)	4.40(2.70,6.90)	5.40(3.20,8.20)	0.69467	1.70(1.02,2.65)	4.70(2.76,7.24)	1.90(1.10,2.80)	2.30(1.40,3.40)	0.692348	0.30(0.13,0.42)	0.70(0.35,1.11)	0.30(0.10,0.40)	0.30(0.20,0.50)	0.697212	0.30(0.16,0.48)	0.70(0.41,1.30)	0.30(0.20,0.50)	0.40(0.20,0.60)	0.679996	1.90(1.04,2.92)	5.00(2.93,7.72)	11.50(8.20,14.80)	5.40(3.20,8.20)	0.69467
High income
High-income Asia Pacific	2.30(1.46,3.45)	10.40(6.43,15.87)	1.40(0.80,2.00)	2.30(1.50,3.30)	2.24149	1.00(0.60,1.43)	4.40(2.64,6.60)	0.60(0.40,0.80)	1.00(0.60,1.40)	2.243	0.10(0.08,0.23)	0.60(0.33,1.07)	0.10(0.00,0.10)	0.10(0.10,0.20)	2.24453	0.20(0.09,0.25)	0.70(0.39,1.19)	0.10(0.10,0.10)	0.20(0.10,0.30)	2.25534	1.10(0.64,1.61)	4.70(2.69,7.26)	3.40(2.60,4.40)	2.30(1.50,3.30)	2.24149
Western Europe	4.70(2.96,7.21)	19.90(12.74,29.97)	0.90(0.60,1.40)	2.20(1.40,3.40)	4.41241	2.00(1.23,2.93)	8.40(5.24,12.53)	0.40(0.30,0.60)	0.90(0.60,1.40)	4.41236	0.30(0.15,0.48)	1.20(0.62,1.97)	0.10(0.00,0.10)	0.10(0.10,0.20)	4.41952	0.30(0.18,0.51)	1.30(0.78,2.17)	0.10(0.00,0.10)	0.20(0.10,0.20)	4.42443	2.10(1.26,3.30)	9.00(5.36,13.77)	2.40(1.90,3.00)	2.20(1.40,3.40)	4.41241
Australasia	0.20(0.15,0.36)	1.30(0.82,2.00)	1.10(0.70,1.60)	2.60(1.60,3.80)	4.36124	0.10(0.06,0.15)	0.60(0.35,0.85)	0.50(0.30,0.70)	1.10(0.70,1.60)	4.35788	0.00(0.01,0.02)	0.10(0.04,0.14)	0.10(0.00,0.10)	0.20(0.10,0.30)	4.35982	0.00(0.01,0.03)	0.10(0.05,0.15)	0.10(0.00,0.10)	0.20(0.10,0.30)	4.32935	0.10(0.06,0.17)	0.60(0.35,0.93)	2.80(2.20,3.70)	2.60(1.60,3.80)	4.36124
High-income North America	3.80(2.35,5.63)	20.50(12.46,32.13)	1.10(0.70,1.70)	3.30(2.00,5.10)	6.29281	1.60(0.96,2.37)	8.60(5.26,13.54)	0.50(0.30,0.70)	1.40(0.90,2.10)	6.29485	0.20(0.12,0.37)	1.20(0.65,2.08)	0.10(0.00,0.10)	0.20(0.10,0.30)	6.33189	0.30(0.14,0.42)	1.40(0.78,2.37)	0.10(0.00,0.10)	0.20(0.10,0.40)	6.35014	1.70(0.99,2.64)	9.20(5.34,14.50)	2.90(2.20,3.70)	3.30(2.00,5.10)	6.29281
Southern Latin America	0.90(0.55,1.26)	2.30(1.39,3.47)	1.90(1.20,2.70)	2.80(1.70,4.20)	1.68271	0.40(0.23,0.52)	1.00(0.58,1.48)	0.80(0.50,1.10)	1.20(0.70,1.80)	1.6847	0.10(0.03,0.09)	0.10(0.07,0.23)	0.10(0.10,0.20)	0.20(0.10,0.30)	1.69354	0.10(0.03,0.09)	0.20(0.09,0.25)	0.10(0.10,0.20)	0.20(0.10,0.30)	1.70471	0.40(0.24,0.59)	1.00(0.61,1.61)	4.70(3.70,6.00)	2.80(1.70,4.20)	1.68271
Central Europe,Eastern Europe and Central Asia
Central Europe	1.70(1.07,2.42)	2.30(1.45,3.55)	1.40(0.90,2.00)	1.60(1.00,2.40)	0.580628	0.70(0.44,1.01)	1.00(0.62,1.47)	0.60(0.40,0.80)	0.70(0.40,1.00)	0.581185	0.10(0.05,0.16)	0.10(0.08,0.23)	0.10(0.00,0.10)	0.10(0.10,0.20)	0.583471	0.10(0.07,0.17)	0.20(0.09,0.26)	0.10(0.10,0.10)	0.10(0.10,0.20)	0.587059	0.70(0.47,1.13)	1.10(0.62,1.67)	3.50(2.80,4.30)	1.60(1.00,2.40)	0.580628
Eastern Europe	1.40(0.91,2.12)	1.70(1.03,2.65)	0.70(0.40,1.00)	0.80(0.50,1.20)	0.343882	0.60(0.37,0.91)	0.70(0.43,1.08)	0.30(0.20,0.40)	0.30(0.20,0.50)	0.342016	0.10(0.05,0.14)	0.10(0.05,0.17)	0.00(0.00,0.10)	0.00(0.00,0.10)	0.343545	0.10(0.06,0.15)	0.10(0.07,0.20)	0.00(0.00,0.10)	0.10(0.00,0.10)	0.349054	0.70(0.41,1.01)	0.80(0.45,1.25)	1.80(1.30,2.30)	0.80(0.50,1.20)	0.343882
Central Asia	0.60(0.35,0.81)	1.30(0.84,1.84)	0.70(0.50,1.10)	1.50(1.00,2.10)	3.13532	0.20(0.14,0.34)	0.50(0.34,0.80)	0.30(0.20,0.50)	0.60(0.40,0.90)	3.1339	0.00(0.02,0.06)	0.10(0.04,0.13)	0.00(0.00,0.10)	0.10(0.00,0.10)	3.13771	0.00(0.02,0.06)	0.10(0.05,0.14)	0.10(0.00,0.10)	0.10(0.10,0.20)	3.14163	0.20(0.15,0.39)	0.60(0.37,0.90)	1.90(1.50,2.40)	1.50(1.00,2.10)	3.13532
Latin America and Caribbean
Tropical Latin America	2.10(1.34,3.03)	6.70(4.16,10.22)	1.70(1.10,2.50)	2.80(1.80,4.30)	2.02358	0.90(0.55,1.29)	2.80(1.71,4.19)	0.70(0.50,1.10)	1.20(0.70,1.80)	2.02654	0.10(0.07,0.21)	0.40(0.22,0.64)	0.10(0.10,0.20)	0.20(0.10,0.30)	2.0439	0.10(0.08,0.22)	0.50(0.26,0.77)	0.10(0.10,0.20)	0.20(0.10,0.30)	2.06705	0.90(0.58,1.45)	3.00(1.79,4.78)	4.40(3.50,5.50)	2.80(1.80,4.30)	2.02358
Central Latin America	5.20(3.34,7.29)	17.30(10.92,25.01)	4.00(2.60,5.90)	7.00(4.40,10.30)	2.36727	2.20(1.38,3.15)	7.30(4.57,10.48)	1.70(1.10,2.40)	2.90(1.80,4.20)	2.37464	0.30(0.17,0.50)	1.00(0.56,1.66)	0.20(0.10,0.40)	0.40(0.20,0.70)	2.36264	0.30(0.21,0.54)	1.20(0.68,1.90)	0.30(0.20,0.40)	0.50(0.30,0.80)	2.35471	2.30(1.50,3.54)	7.80(4.80,11.62)	10.40(8.40,12.60)	7.00(4.40,10.30)	2.36727
Andean Latin America	1.20(0.79,1.68)	4.70(2.94,6.67)	4.30(2.70,6.10)	7.90(4.90,11.20)	2.67907	0.50(0.32,0.71)	2.00(1.22,2.85)	1.80(1.10,2.60)	3.30(2.00,4.80)	2.67674	0.10(0.04,0.12)	0.30(0.15,0.46)	0.30(0.10,0.40)	0.50(0.30,0.80)	2.66334	0.10(0.05,0.13)	0.30(0.18,0.50)	0.30(0.20,0.50)	0.50(0.30,0.90)	2.63696	0.50(0.35,0.79)	2.10(1.32,3.21)	11.10(8.80,13.60)	7.90(4.90,11.20)	2.67907
Caribbean	0.60(0.41,0.90)	1.90(1.21,2.78)	2.00(1.30,2.90)	3.70(2.40,5.50)	2.65736	0.30(0.17,0.38)	0.80(0.50,1.17)	0.90(0.50,1.20)	1.60(1.00,2.30)	2.64311	0.00(0.02,0.06)	0.10(0.06,0.19)	0.10(0.10,0.20)	0.20(0.10,0.40)	2.65711	0.00(0.02,0.07)	0.10(0.08,0.20)	0.10(0.10,0.20)	0.30(0.10,0.40)	2.66372	0.30(0.18,0.43)	0.90(0.52,1.33)	5.20(4.20,6.40)	3.70(2.40,5.50)	2.65736
Southeast Asia, East Asia, and Oceania
East Asia	10.40(6.69,15.20)	34.40(20.99,51.77)	1.10(0.70,1.70)	1.80(1.10,2.70)	1.88602	4.40(2.76,6.29)	14.40(8.77,22.01)	0.50(0.30,0.70)	0.80(0.50,1.10)	1.87969	0.60(0.34,1.03)	2.10(1.08,3.40)	0.10(0.00,0.10)	0.10(0.10,0.20)	1.90886	0.70(0.40,1.14)	2.30(1.30,3.93)	0.10(0.00,0.10)	0.10(0.10,0.20)	1.91236	4.70(2.88,7.15)	15.50(9.03,24.26)	2.90(2.30,3.70)	1.80(1.10,2.70)	1.88602
Southeast Asia	8.30(5.45,11.82)	22.20(14.22,31.46)	2.30(1.50,3.30)	3.70(2.40,5.30)	2.08727	3.50(2.22,5.03)	9.30(5.84,13.43)	0.90(0.60,1.40)	1.60(1.00,2.20)	2.09151	0.50(0.27,0.81)	1.30(0.73,2.18)	0.10(0.10,0.20)	0.20(0.10,0.40)	2.09192	0.60(0.33,0.88)	1.50(0.87,2.42)	0.20(0.10,0.20)	0.30(0.10,0.40)	2.08508	3.70(2.38,5.58)	10.00(6.24,14.83)	5.80(4.70,7.00)	3.70(2.40,5.30)	2.08727
Oceania	0.00(0.02,0.05)	0.10(0.07,0.17)	0.90(0.60,1.40)	1.40(0.90,2.10)	1.63361	0.00(0.01,0.02)	0.00(0.03,0.07)	0.40(0.20,0.60)	0.60(0.40,0.90)	1.63317	0.00(0.00,0.00)	0.00(0.00,0.01)	0.10(0.00,0.10)	0.10(0.00,0.10)	1.63212	0.00(0.00,0.00)	0.00(0.00,0.01)	0.10(0.00,0.10)	0.10(0.10,0.20)	1.63902	0.00(0.01,0.03)	0.10(0.03,0.08)	2.40(1.80,3.00)	1.40(0.90,2.10)	1.63361
North Africa and Middle East
North Africa and Middle East	5.30(3.51,7.57)	17.50(11.39,24.69)	2.20(1.40,3.10)	3.60(2.30,5.10)	2.04543	2.20(1.43,3.21)	7.30(4.75,10.51)	0.90(0.60,1.30)	1.50(1.00,2.20)	2.04551	0.30(0.17,0.52)	1.10(0.59,1.71)	0.10(0.10,0.20)	0.20(0.10,0.30)	2.0398	0.40(0.21,0.55)	1.20(0.68,1.84)	0.10(0.10,0.20)	0.20(0.10,0.40)	2.04774	2.40(1.53,3.59)	7.90(5.08,11.69)	5.60(4.60,6.80)	3.60(2.30,5.10)	2.04543
South Asia
South Asia	9.50(6.12,13.74)	25.00(15.59,36.37)	1.20(0.80,1.70)	1.60(1.00,2.40)	1.22334	4.00(2.52,5.83)	10.50(6.48,15.48)	0.50(0.30,0.70)	0.70(0.40,1.00)	1.2243	0.60(0.31,0.94)	1.50(0.83,2.45)	0.10(0.00,0.10)	0.10(0.10,0.20)	1.22365	0.60(0.37,1.01)	1.70(0.96,2.74)	0.10(0.00,0.10)	0.10(0.10,0.20)	1.22596	4.30(2.71,6.54)	11.30(6.92,17.55)	3.00(2.40,3.80)	1.60(1.00,2.40)	1.22334
Sub-Saharan Africa
Southern Sub-Saharan Africa	1.60(0.93,2.34)	3.40(2.05,5.18)	4.30(2.60,6.50)	5.80(3.50,8.90)	1.17169	0.70(0.39,1.00)	1.40(0.87,2.12)	1.80(1.10,2.70)	2.40(1.50,3.70)	1.17556	0.10(0.05,0.16)	0.20(0.11,0.34)	0.30(0.10,0.40)	0.40(0.20,0.60)	1.16549	0.10(0.06,0.18)	0.20(0.13,0.39)	0.30(0.20,0.50)	0.40(0.20,0.70)	1.15829	0.70(0.41,1.09)	1.50(0.90,2.40)	11.00(8.10,14.20)	5.80(3.50,8.90)	1.17169
Eastern Sub-Saharan Africa	5.80(3.33,8.72)	15.60(9.07,23.39)	4.50(2.70,7.10)	6.10(3.70,9.30)	1.14216	2.40(1.40,3.76)	6.60(3.89,9.87)	1.90(1.10,2.90)	2.60(1.50,3.90)	1.14388	0.30(0.18,0.60)	0.90(0.49,1.61)	0.30(0.10,0.50)	0.40(0.20,0.60)	1.13127	0.40(0.21,0.67)	1.10(0.58,1.78)	0.30(0.20,0.50)	0.40(0.20,0.70)	1.12302	2.60(1.45,4.14)	7.00(3.96,10.89)	11.70(8.40,15.30)	6.10(3.70,9.30)	1.14216
Central Sub-Saharan Africa	1.90(1.10,2.82)	5.30(3.12,8.10)	5.10(3.10,8.00)	6.10(3.80,9.30)	0.589948	0.80(0.47,1.20)	2.20(1.31,3.48)	2.20(1.30,3.40)	2.60(1.50,3.90)	0.588233	0.10(0.06,0.19)	0.30(0.16,0.53)	0.30(0.20,0.50)	0.40(0.20,0.60)	0.591612	0.10(0.07,0.22)	0.40(0.20,0.60)	0.40(0.20,0.60)	0.40(0.20,0.70)	0.562761	0.80(0.46,1.36)	2.40(1.36,3.72)	13.40(9.50,17.50)	6.10(3.80,9.30)	0.589948
Western Sub-Saharan Africa	11.60(7.17,16.89)	31.90(19.40,46.22)	9.30(5.80,13.90)	11.20(7.00,16.80)	0.661815	4.90(2.97,7.18)	13.40(8.09,19.72)	3.90(2.50,5.80)	4.70(2.90,6.90)	0.660967	0.70(0.37,1.16)	1.90(1.01,3.15)	0.60(0.30,0.90)	0.70(0.40,1.10)	0.65601	0.80(0.45,1.27)	2.10(1.25,3.50)	0.60(0.40,1.00)	0.80(0.40,1.20)	0.657174	5.20(3.05,7.88)	14.40(8.47,21.33)	24.50(18.30,31.70)	11.20(7.00,16.80)	0.661815

## Sheet: Supplementary Table 3
Supplementary Table 3 Future prediction of global burden of heart failure caused by chronic kidney disease
Year		Prevalence						YLDs
	Number (×1000, 95%UI)			ASR (/100000, 95%UI)			Number (×1000, 95%UI)			ASR (/100000, 95%UI)
	Total	Male	Female	Total	Male	Female	Total	Male	Female	Total	Male	Female
2022	56608.1 (49964.5,65485.5)	1010.3 (815.7,1254.2)	980.7 (791.32382,1221.1)	677.8 (594.1,779.3)	27.0 (21.3,32.7)	22.4 (18.3,27.4)	5419.3 (3691.7,7505.4)	128.3 (79.4,185.7)	124.3 (77.6,182.8)	64.8 (44,89.6)	3.4 (2.1,5)	2.9 (1.8,4.1)
2023	57735.6 (50932.6,67158.1)	1041.3 (830.4,1323.7)	1005.0 (793.00699,1279.6)	679.0 (593.3,782)	27.5 (21.1,33.3)	22.6 (18,28)	5529.3 (3755.8,7651.2)	132.3 (79.9,191.2)	127.4 (78.6,189.4)	64.9 (44,89.8)	3.5 (2.1,5.1)	2.9 (1.8,4.1)
2024	58863.0 (51900.6,68860.2)	1072.9 (845.1,1398.3)	1029.8 (794.41667,1339.7)	680.1 (589.7,784.8)	27.9 (20.9,33.9)	22.7 (17.8,28.6)	5639.3 (3819.8,7797)	136.4 (80.4,195.5)	130.6 (79.5,196.6)	65.1 (43.9,89.9)	3.5 (2.1,5.2)	2.9 (1.8,4.1)
2025	59990.5 (52868.6,70592)	1105.3 (859.6,1478.6)	1055.0 (795.71531,1401.2)	681.3 (588.2,787.6)	28.4 (20.7,34.5)	22.8 (17.5,29.2)	5749.3 (3883.9,7942.8)	140.5 (80.8,200.7)	133.9 (80.4,204.1)	65.2 (43.8,90.1)	3.6 (2.1,5.3)	2.9 (1.8,4.2)
2026	61117.9 (53836.6,72353.3)	1138.3 (874.2,1565)	1080.8 (796.96886,1464.4)	682.4 (585.1,790.3)	28.9 (20.4,35.1)	22.9 (17.3,29.8)	5859.3 (3947.9,8088.6)	144.8 (81.3,205.2)	137.2 (81.3,211.9)	65.3 (43.7,90.2)	3.7 (2.1,5.4)	2.9 (1.8,4.2)
2027	62245.4 (54804.7,74144.2)	1171.9 (888.6,1658.2)	1107.0 (798.2041,1529)	683.6 (583.3,793.1)	29.4 (20.1,35.7)	23.1 (17,30.4)	5969.3 (4012,8234.4)	149.1 (81.7,210.2)	140.6 (82.2,220.1)	65.4 (43.6,90.3)	3.7 (2.1,5.4)	2.9 (1.8,4.2)
2028	63372.8 (55772.7,75964.6)	1206.3 (903,1758.8)	1133.7 (799.43191,1595.2)	684.7 (580.5,795.8)	30.0 (19.9,36.3)	23.2 (16.8,31)	6079.3 (4076,8380.2)	153.5 (82.1,214.8)	144.0 (83,228.6)	65.5 (43.6,90.5)	3.8 (2,5.5)	3.0 (1.8,4.2)
2029	64500.3 (56740.7,77814.6)	1241.3 (917.3,1867.7)	1160.9 (800.6567,1663)	685.9 (578.5,798.6)	30.5 (19.6,36.9)	23.3 (16.5,31.6)	6189.4 (4140.1,8526)	158.0 (82.5,219.7)	147.5 (83.9,237.4)	65.6 (43.5,90.6)	3.9 (2,5.6)	3.0 (1.7,4.2)
2030	65627.7 (57708.7,79694.2)	1277.0 (931.6,1985.5)	1188.6 (801.88026,1732.2)	687.0 (575.9,801.4)	31.1 (19.3,37.6)	23.5 (16.2,32.2)	6299.4 (4204.1,8671.8)	162.6 (82.9,224.4)	151.1 (84.8,246.6)	65.8 (43.4,90.8)	4.0 (2,5.7)	3.0 (1.7,4.3)
2031	66755.1 (58676.8,81603.3)	1313.3 (945.8,2113.4)	1216.7 (803.10332,1803.1)	688.2 (573.8,804.1)	31.7 (19,38.2)	23.6 (15.9,32.9)	6409.4 (4268.2,8817.5)	167.3 (83.2,229.3)	154.7 (85.6,256.1)	65.9 (43.3,90.9)	4.0 (2,5.8)	3.0 (1.7,4.3)
2032	67882.6 (59644.8,83542)	1350.4 (959.9,2252.2)	1245.4 (804.32618,1875.5)	689.3 (571.4,806.9)	32.3 (18.7,38.9)	23.7 (15.6,33.6)	6519.4 (4332.2,8963.3)	172.1 (83.6,234)	158.4 (86.5,266)	66.0 (43.2,91.1)	4.1 (2,5.9)	3.0 (1.7,4.3)
2033	69010.0 (60612.8,85510.3)	1388.1 (973.9,2403.3)	1274.5 (805.54896,1949.4)	690.4 (569.3,809.6)	32.9 (18.4,39.6)	23.9 (15.4,34.3)	6629.4 (4396.3,9109.1)	176.9 (83.9,238.9)	162.1 (87.3,276.3)	66.1 (43.1,91.2)	4.2 (2,6)	3.1 (1.7,4.3)
2034	70137.5 (61580.8,87508.1)	1426.4 (987.8,2567.8)	1304.2 (806.77171,2024.8)	691.6 (566.9,812.4)	33.6 (18.1,40.3)	24.0 (15.1,35)	6739.4 (4460.3,9254.9)	181.9 (84.3,243.6)	165.9 (88.2,287)	66.2 (43,91.3)	4.3 (2,6.1)	3.1 (1.7,4.4)
2035	71264.9 (62548.9,89535.6)	1465.5 (1001.7,2747.3)	1334.3 (807.99445,2101.8)	692.7 (564.8,815.1)	34.3 (17.8,41)	24.1 (14.8,35.7)	6849.4 (4524.4,9400.7)	186.9 (84.6,248.5)	169.8 (89.1,298.1)	66.3 (42.9,91.5)	4.4 (1.9,6.2)	3.1 (1.7,4.4)
2036	72392.4 (63516.9,91592.5)	1505.2 (1015.5,2943.4)	1364.9 (809.21717,2180.4)	693.9 (562.6,817.9)	35.0 (17.5,41.7)	24.3 (14.5,36.4)	6959.4 (4588.4,9546.5)	192.0 (84.9,253.2)	173.8 (90,309.6)	66.5 (42.9,91.6)	4.5 (1.9,6.3)	3.1 (1.7,4.4)
2037	73519.8 (64484.9,93679.1)	1545.5 (1029.2,3158.1)	1396.0 (810.4399,2260.4)	695.0 (560.4,820.7)	35.8 (17.2,42.4)	24.4 (14.2,37.1)	7069.4 (4652.5,9692.3)	197.2 (85.2,258.1)	177.8 (91,321.6)	66.6 (42.8,91.8)	4.6 (1.9,6.4)	3.1 (1.7,4.5)
2038	74647.3 (65452.9,95795.2)	1586.6 (1042.9,3393.3)	1427.5 (811.66262,2342.1)	696.2 (558.3,823.4)	36.6 (16.9,43.2)	24.6 (13.9,37.9)	7179.4 (4716.5,9838.1)	202.5 (85.4,262.8)	181.8 (92,334)	66.7 (42.7,91.9)	4.7 (1.9,6.5)	3.2 (1.7,4.5)
2039	75774.7 (66421,97940.8)	1628.3 (1056.5,3651.6)	1459.6 (812.88535,2425.2)	697.3 (556.2,826.2)	37.4 (16.5,43.9)	24.7 (13.6,38.7)	7289.4 (4780.6,9983.9)	207.9 (85.7,267.6)	186.0 (93.1,346.9)	66.8 (42.6,92.1)	4.8 (1.9,6.6)	3.2 (1.7,4.6)
2040	76902.1 (67389,100116.1)	1670.7 (1070,3935.7)	1492.1 (814.10807,2509.9)	698.5 (554.1,828.9)	38.3 (16.2,44.7)	24.9 (13.3,39.4)	7399.4 (4844.6,10129.7)	213.3 (85.9,272.4)	190.2 (94.2,360.3)	66.9 (42.5,92.2)	4.9 (1.9,6.7)	3.2 (1.7,4.6)
2041	78029.6 (68357,102320.9)	1713.7 (1083.4,4248.5)	1525.2 (815.3308,2596.2)	699.6 (552,831.7)	39.2 (15.9,45.5)	25.0 (13.1,40.2)	7509.4 (4908.7,10275.5)	218.9 (86.2,277.2)	194.4 (95.3,374.3)	67.0 (42.4,92.4)	5.0 (1.9,6.9)	3.2 (1.7,4.6)
2042	79157.0 (69325.1,104555.2)	1757.5 (1096.8,4593.7)	1558.7 (816.55352,2684)	700.8 (550,834.5)	40.2 (15.6,46.3)	25.2 (12.8,41.1)	7619.5 (4972.7,10421.3)	224.5 (86.4,282)	198.7 (96.6,388.7)	67.2 (42.3,92.5)	5.2 (1.8,7)	3.3 (1.7,4.7)
2043	80284.5 (70293.1,106819.2)	1801.9 (1110.1,4975.1)	1592.7 (817.77625,2773.3)	701.9 (548,837.2)	41.2 (15.3,47.1)	25.4 (12.5,41.9)	7729.5 (5036.8,10567.1)	230.2 (86.6,286.8)	203.1 (97.9,403.8)	67.3 (42.2,92.6)	5.3 (1.8,7.1)	3.3 (1.6,4.8)
2044	81411.9 (71261.1,109112.7)	1846.9 (1123.4,5397.4)	1627.2 (818.99897,2864.2)	703.1 (546,840)	42.2 (15,47.9)	25.6 (12.2,42.7)	7839.5 (5100.8,10712.9)	236.0 (86.8,291.6)	207.6 (99.2,419.4)	67.4 (42.2,92.8)	5.4 (1.8,7.2)	3.3 (1.6,4.8)
2045	82539.4 (72229.1,111435.7)	1892.7 (1136.6,5865.8)	1662.2 (820.22169,2956.6)	704.2 (544.1,842.7)	43.3 (14.6,48.8)	25.7 (12,43.6)	7949.5 (5164.9,10858.7)	241.9 (87,296.4)	212.1 (100.7,435.6)	67.5 (42.1,92.9)	5.6 (1.8,7.3)	3.3 (1.6,4.9)
